# Supplementary material for: Evaluation of the Psychometric Properties of the Digital Health Literacy Instrument (DHLI-BrA) for Use in Brazilian Adolescents
Source: Int J Environ Res Public Health. 2024 Oct 31;21(11):1458. doi: 10.3390/ijerph21111458 (PMC11594048; doi:10.3390/ijerph21111458)
Supplement: Supplementary file 1 [file ijerph-21-01458-s001.zip]

Archive with 1 entries (1 files):
- ijerph-3209428-supplementary.pdf
